# Supplementary material for: Suppressing Dengue-2 Infection by Chemical Inhibition of Aedes aegypti Host Factors
Source: PLoS Negl Trop Dis. 2014 Aug 7;8(8):e3084. doi: 10.1371/journal.pntd.0003084 (PMC4125141; doi:10.1371/journal.pntd.0003084)
Supplement: Table S1 — PCR primer sequences. (XLS) [file pntd.0003084.s003.xls]

## Sheet: Table S1
Primers used for dsRNA synthesis.
Gene ID	Primer name	Sequence
AAEL012113	dsvATP-V0B F	TAATACGACTCACTATAGGGCGGTTACTCCTTCACTGGCA
AAEL012113	dsvATP-V0B R	TAATACGACTCACTATAGGGCGTAAATGGCAACAGCCTCG
AAEL011025	dsvATP-ac39 F	TAATACGACTCACTATAGGGAAGTGCGGAATCCTCAAGCA
AAEL011025	dsvATP-ac39 R	TAATACGACTCACTATAGGGATGCAGTCGACGAAGAAGGG
AAEL000291	dsvATP00291 F	TAATACGACTCACTATAGGGCCTACCAGAGGAAAACCCCG
AAEL000291	dsvATP00291 R	TAATACGACTCACTATAGGGACCGGAGAATCCTACAGCCA
AAEL002464	dsvATP02464 F	TAATACGACTCACTATAGGGGGCTCTACTGTCTGCCGTTA
AAEL002464	dsvATP02464 R	TAATACGACTCACTATAGGGGTCGTACGGGTGATCCTTGG
AAEL009273	dsIMPDH F	TAATACGACTCACTATAGGGGGAAGAAGATGTCGCCCTTA
AAEL009273	dsIMPDH R	TAATACGACTCACTATAGGGCTCTTGCGTAATGCAGATGG
N/A	dsGFP F	TAATACGACTCACTATAGGATGGTGAGCAAGGGCGAGGAGCTGT
N/A	dsGFP R	TAATACGACTCACTATAGGTTACTTGTACAGCTCGTCCATGCCG

## Sheet: Table S2
Primers used for qRT-PCR.
Gene ID	Primer name	Sequence
AAEL012113	RT vATP-V0B F	TCGGTTATCTTCTGCGAGGC
AAEL012113	RT vATP-V0B R	CCGACAGCGATACCACAGAA
AAEL011025	RT vATP-ac39 F	GTACCTGGAGGCGTTCTACG
AAEL011025	RT vATP-ac39 R	GGGATACAACTTGGCACGGT
AAEL000291	RT vATP00291 F	GCTTCATCCATCTCGGTGCT
AAEL000291	RT vATP00291 R	ACAGACCCAAGACTTCAGCG
AAEL002464	RT vATP02464 F	ACCCCAACTTCATGGTCGTC
AAEL002464	RT vATP02464 R	GTTGAACATGCCCTTGGCAC
AAEL009273	RT IMPDH F	CCTCAAGCCACTGCTGTGTA
AAEL009273	RT IMPDH R	ATGCTCCCAAGGAAAGAGCC
AAEL009496	RT S7 F	GGGACAAATCGGCCAGGCTATC
AAEL009496	RT S7 R	TCGTGGACGCTTCTGCTTGTTG
