# Supplementary material for: Suppressing Dengue-2 Infection by Chemical Inhibition of Aedes aegypti Host Factors
Source: PLoS Negl Trop Dis. 2014 Aug 7;8(8):e3084. doi: 10.1371/journal.pntd.0003084 (PMC4125141; doi:10.1371/journal.pntd.0003084)
Supplement: Table S2 — Descriptive statistics for DENV infection assays. (XLS) [file pntd.0003084.s004.xls]

## Sheet: Table S1
Primers used for dsRNA synthesis.
Gene ID	Primer name	Sequence
AAEL012113	dsvATP-V0B F	TAATACGACTCACTATAGGGCGGTTACTCCTTCACTGGCA
AAEL012113	dsvATP-V0B R	TAATACGACTCACTATAGGGCGTAAATGGCAACAGCCTCG
AAEL011025	dsvATP-ac39 F	TAATACGACTCACTATAGGGAAGTGCGGAATCCTCAAGCA
AAEL011025	dsvATP-ac39 R	TAATACGACTCACTATAGGGATGCAGTCGACGAAGAAGGG
AAEL000291	dsvATP00291 F	TAATACGACTCACTATAGGGCCTACCAGAGGAAAACCCCG
AAEL000291	dsvATP00291 R	TAATACGACTCACTATAGGGACCGGAGAATCCTACAGCCA
AAEL002464	dsvATP02464 F	TAATACGACTCACTATAGGGGGCTCTACTGTCTGCCGTTA
AAEL002464	dsvATP02464 R	TAATACGACTCACTATAGGGGTCGTACGGGTGATCCTTGG
AAEL009273	dsIMPDH F	TAATACGACTCACTATAGGGGGAAGAAGATGTCGCCCTTA
AAEL009273	dsIMPDH R	TAATACGACTCACTATAGGGCTCTTGCGTAATGCAGATGG
N/A	dsGFP F	TAATACGACTCACTATAGGATGGTGAGCAAGGGCGAGGAGCTGT
N/A	dsGFP R	TAATACGACTCACTATAGGTTACTTGTACAGCTCGTCCATGCCG

## Sheet: Table S2
Primers used for qRT-PCR.
Gene ID	Primer name	Sequence
AAEL012113	RT vATP-V0B F	TCGGTTATCTTCTGCGAGGC
AAEL012113	RT vATP-V0B R	CCGACAGCGATACCACAGAA
AAEL011025	RT vATP-ac39 F	GTACCTGGAGGCGTTCTACG
AAEL011025	RT vATP-ac39 R	GGGATACAACTTGGCACGGT
AAEL000291	RT vATP00291 F	GCTTCATCCATCTCGGTGCT
AAEL000291	RT vATP00291 R	ACAGACCCAAGACTTCAGCG
AAEL002464	RT vATP02464 F	ACCCCAACTTCATGGTCGTC
AAEL002464	RT vATP02464 R	GTTGAACATGCCCTTGGCAC
AAEL009273	RT IMPDH F	CCTCAAGCCACTGCTGTGTA
AAEL009273	RT IMPDH R	ATGCTCCCAAGGAAAGAGCC
AAEL009496	RT S7 F	GGGACAAATCGGCCAGGCTATC
AAEL009496	RT S7 R	TCGTGGACGCTTCTGCTTGTTG

## Sheet: Table S3
	Descriptive statistics for DENV infection assays
	Bafilomycin injection prior to infection
		Control	BAF 5 µM	BAF 25 µM
	n	42	49	24
	Median	21750	9500	10000
	Mean	32402.4	14175.5	19875
	SD	27784.6	14661.9	21321.7
	Mycophenolic acid injection prior to infection
		Control	MPA 50 µM	MPA 250 µM
	n	54	39	32
	Median	10000	4000	4000
	Mean	18221.3	7421.79	6245.31
	SD	18402	10883.9	7276.53
	Bafilomycin and mycophenolic acid co-injection prior to infection
		Control	BAF 5 µM	MPA 250 µM	BAF+MPA
	n	42	35	39	41
	Median	12500	5000	7000	7000
	Mean	20857.1	6477.14	7842.31	10378
	SD	17330.5	5258.12	5594.26	12139.4
	Castanospermine injection prior to infection
		Control	CAS 250 µM	DNJ 250 µM
	n	36	35	40
	Median	10250	18500	10000
	Mean	14740.3	23731.4	14680
	SD	12869.7	21312	14183.4
	Deoxynojirimycin injection prior to infection
		Control	CAS 1 mM	DNJ 1 mM
	n	28	38	36
	Median	9000	7750	15000
	Mean	11482.1	10582.9	22680.6
	SD	8019.05	8163.47	16237.1
	Bafilomycin injection after infection
		Control	BAF 5 µM
	n	36	39
	Median	13000	15000
	Mean	15625.8	18717.9
	SD	10913	12494.6
	Mycophenolic acid injection after infection
		Control	MPA 50 µM
	n	33	30
	Median	12000	15000
	Mean	17636.4	21366.7
	SD	15807.1	19016.8
	Bafilomycin ingestion with a sugar meal
		Control	BAF 50 µM
	n	32	27
	Median	12750	10000
	Mean	15578.1	9870.37
	SD	12159	7155.68
	Mycophenolic acid ingestion with a sugar meal
		Control	MPA 250 µM
	n	51	54
	Median	6000	3750
	Mean	8002.65	4920
	SD	8231.71	4752.69
	Bafilomycin ingestion with a blood meal
		Control	BAF 50 µM
	n	30	28
	Median	4500	3500
	Mean	8783.33	4062.5
	SD	10371.3	2761.73
	Mycophenolic acid ingestion with a blood meal
		Control	MPA 250 µM
	n	31	30
	Median	4000	2000
	Mean	6066.61	2549.83
	SD	6418.88	2301.15
	Silenicing of vATPase subunits in the Rock strain-1
		GFP	vATP-ac39	vATP-V0B
	n	44	48	44
	Median	14750	2150	3200
	Mean	18933	3176.77	5503.98
	SD	18376.7	3064.57	5219.76
	Silenicing of vATPase subunits in the Rock strain-2
		GFP	vATP-f	vATP-16
	n	33	33	30
	Median	8500	2000	202.5
	Mean	11050	3127.42	659
	SD	11750	3393.65	1112.67
	Silenicing of vATPase subunits in the SIN strain
		GFP	vATP-ac39	vATP-V0B
	n	31	21	31
	Median	25000	450	4500
	Mean	36378.7	3656.67	5572.1
	SD	34486.3	6920.27	4784.83
	Silenicing of vATPase subunits in the PTri strain
		GFP	vATP-ac39	vATP-V0B
	n	37	37	36
	Median	15500	2050	6000
	Mean	19749.1	5771.62	8159.58
	SD	20458.4	7278.52	7130.54
	Silenicing of IMPDH in the Rock strain
		GFP	IMPDH
	n	53	43
	Median	4000	800
	Mean	6813.21	2123.02
	SD	9993.54	2892.57
	Co-silencing of a vATPase subunit and IMPDH in the Rock strain
		GFP	vATP	IMPDH	vATP+IMPDH
	n	37	40	40	44
	Median	25000	2750	10000	975
	Mean	27135.1	3128.62	12237.5	2260.34
	SD	19708.2	2710.62	8549.99	2985.73
	Fecundity assay after silencing of vATPase and IMPDH
		GFP	vATP	IMPDH
	n	43	53	48
	mean	45.4186	15.1111	37.5
	median	49	1	42
	SD	16.3215	19.829	19.3502
	Salivary gland DENV titers after treatment of BAF and MPA
		Control	BAF	MPA
	n	56	55	63
	mean	756.429	335.364	585.079
	median	150	15	25
	SD	1365.57	772.794	1312.75
	Salivary gland DENV titers after silencing of vATPase and IMPDH
		GFP	vATP	IMPDH
	n	69	51	63
	mean	387.174	71.3725	89.127
	median	150	10	20
	SD	541.787	146.147	184.213
