# Supplementary material for: Suppressing Dengue-2 Infection by Chemical Inhibition of Aedes aegypti Host Factors
Source: PLoS Negl Trop Dis. 2014 Aug 7;8(8):e3084. doi: 10.1371/journal.pntd.0003084 (PMC4125141; doi:10.1371/journal.pntd.0003084)
Supplement: Table S3 — Survival analysis of mosquitoes after silencing. (XLS) [file pntd.0003084.s005.xls]

## Sheet: Sheet1
Longevity of mosquitoes after silencing
	dsGFP		dsvATPase		Wilcoxon	dsIMPDH		Wilcoxon
Exp.	N	Median	N	Median	p*	N	Median	p
#1	20		20		0.1985	20		0.1049
#2	20		20		0.048	20		0.5497
#3	20		20		0.0054	20		0.1305
